# Supplementary material for: Isolation, characterization and comparison of Atlantic and Chinook salmon growth hormone 1 and 2
Source: BMC Genomics. 2008 Nov 3;9:522. doi: 10.1186/1471-2164-9-522 (PMC2584663; doi:10.1186/1471-2164-9-522)
Supplement: Additional file 4 — Gene-specific primer oligonucleotide sequences used in tissue expression studies. A list of primer identification and primer sequences for each amplified gene of interest are provided. [file 1471-2164-9-522-S4.xls]

## Sheet: Sheet1
Primer	Sequence
ASGH1F	ATCGACAAGCTTGAGACTCA			Primer	Sequence
ASGH1R	ACTCATAGTTCCTCCTGACG			AS_ScnF_GH1	TGCTGGCAGACACTATAGAG
ASGH2F	ATCGACAAGCAGGAGACTCA			AS_ScnR_GH1	ACGAGCCCAATGTTGAAGAT
ASGH2R	GTTCGTAGTTTCTCCTGATG			AS_ScnF_GH2	TGCTGGCGGACCTCATAGAG
CSGH1F	GTCGACAAGCACGAGACTCA			AS_ScnR_GH2	AGAAGCCCAATGTTAAAGAG
CSGH1R	ACTCGTAGTTCCTCCTGACG			AS_MlcF_GH1	GGACCCCCCAAAGTGAGATG
CSGH2F	ATCGACAAGCAGGAGACTCA			AS_MlcR_GH1	CTATCTCTTTCTCTGTCATC
CSGH2R	GTTCGTAGTTCCTCCTGACG			AS_MlcF_GH2	GAACCCCCAAAAGCGAGAAG
				AS_MlcR_GH2	CGACCTCTTTCTCTGTCACC
UbiquitinF	ATGCAGATTTTTGTGAAGACG			AS_IFNF_GH1	ATATGAAGGCTGTCACCTGG
UbiquitinR	CAGTTGTGCTTATGTTCCACA			AS_IFNR_GH1	TCTTTCCTGATGAGCTCCCA
				CS_ScnF_GH1	TGCTGGCGGACGTCATAGAG
				CS_ScnR_GH1	AGGAGCCCAATGTTGAAGAT
				CS_ScnF_GH2	Same as AS
				CS_ScnR_GH2	AGGAGCCCAATGTTGAAGAG
				CS_MlcF_GH1	TCAAAGAGGCCTTCATGCTT
				CS_MlcR_GH1	Same as AS
				CS_MlcF_GH2	TCAACGGGGCCTTCATGTTT
				CS_MlcR_GH2	CGACCTCCTTCTCTTTCATC
				CS_IFNF_GH1	Same as AS
				CS_IFNR_GH1	Same as AS
